# Supplementary material for: Determination of growth-coupling strategies and their underlying principles
Source: BMC Bioinformatics. 2019 Aug 28;20:447. doi: 10.1186/s12859-019-2946-7 (PMC6714386; doi:10.1186/s12859-019-2946-7)
Supplement: Supplementary file 1 — GCS values for the identified GC strategies of all metabolites of the central carbon metabolism under anaerobic conditions. GC strategies with different numbers of maximally allowable reaction deletions were computed using gcOpt with the E. coli iAF1260 core model. GCS values are additionally provided for an unconstrained ATP/ADP and NADH/NAD conversion, an unhindered proton translocation reaction, as well as combinations of these relaxations. The dataset includes the respective reaction and gene deletions for each identified strategy. (XLS 87 kb) [file 12859_2019_2946_MOESM1_ESM.xls]

## Sheet: GC strategies
Identified GC strategies for the anaerobic condition
Includes biomass precursor availabilities and GCS values for three types of relaxations
For reaction and metabolite namespaces refer to BIGG Models (http://bigg.ucsd.edu/data_access)
	GCS
Metabolite ID	Standard	ATP/ADP relaxation	NADH/NAD relaxation	Proton translocation relaxation	ATP/ADP + Proton translocation relaxation	NADH/NAD + Proton translocation relaxation	NADH/NAD + ATP/ADP + Proton translocation relaxation	Precursor availability [%]	Reaction knockouts							Corresponding gene deletions (according to gene-reaction relation matrix in the E. coli iAF1260 core model, isozymes are thus included)
ac_c	-1.56412	-2	-1.8663	-2	-2	-2	-2	100	ACALD	GND	LDH_D	ME2	THD2			b0351	b1241	b2029	b2133	b1380	b2463	b1602	b1603
ac_c	-1.5561	-2	-1.85946	-2	-2	-2	-2	100	ACALD	GLUDy	GND	LDH_D	ME2	THD2		b0351	b1241	b1761	b2029	b2133	b1380	b2463	b1602	b1603
ac_c	-1.5561	-2	-1.85946	-2	-2	-2	-2	100	ACALD	G6PDH2r	GLUDy	LDH_D	ME2	SUCOAS	THD2	b0351	b1241	b1852	b1761	b2133	b1380	b2463	b1602	b1603	b0728	b0729
acald_c	0.652257	-2	-2	-2	-2	-2	-2	0	ALCD2x	LDH_D	MDH					b1241	b0356	b1478	b2133	b1380	b3236
acald_c	0.694371	-2	-2	-1.99548	-2	-2	-2	0	ALCD2x	FUM	LDH_D	THD2				b1241	b0356	b1478	b1611	b4122	b1612	b2133	b1380	b1602	b1603
acald_c	0.70884	-2	-2	0.0457699	-2	-2	-2	0	ALCD2x	FRD7	GLUDy	LDH_D	THD2			b1241	b0356	b1478	b4151	b4152	b4154	b4153	b1761	b2133	b1380	b1602	b1603
acald_c	0.714492	-2	-1.81275	0.0457699	-2	-2	-2	0	ALCD2x	FUM	GLUDy	LDH_D	PTAr	THD2		b1241	b0356	b1478	b1611	b4122	b1612	b1761	b2133	b1380	b1602	b1603	b2297	b2458
acald_c	0.702115	-2	-1.8044	0.00672361	-2	-1.99991	-2	0	ALCD2x	FRD7	G6PDH2r	GLUDy	LDH_D	PTAr	THD2	b1241	b0356	b1478	b4151	b4152	b4154	b4153	b1852	b1761	b2133	b1380	b1602	b1603	b2297	b2458
akg_c	-0.639667	-0.571597	-0.859028	-0.571597	-0.571597	-0.710898	-0.710898	93.3333	AKGDH	G6PDH2r	ME2	THD2				b0116	b0727	b0726	b1852	b2463	b1602	b1603
akg_c	-0.639667	-0.571597	-0.859028	-0.571597	-0.571597	-0.710898	-0.710898	93.3333	AKGDH	GLUSy	GND	ME2	THD2			b0116	b0727	b0726	b3213	b3212	b2029	b2463	b1602	b1603
akg_c	-0.639667	-0.571597	-0.859028	-0.571597	-0.571597	-0.710898	-0.710898	93.3333	AKGDH	FUM	G6PDH2r	ICL	MDH	THD2		b0116	b0727	b0726	b1611	b4122	b1612	b1852	b4015	b3236	b1602	b1603
akg_c	-0.661201	-0.831718	-0.934627	-0.792376	-0.571597	-0.939665	-0.713	93.3333	ATPS4r	ME1	ME2	PGL	PYK	SUCOAS	THD2	b3733	b3739	b3735	b3734	b3738	b3736	b3732	b3737	b3731	b1479	b2463	b1602	b1603	b0767	b1676	b1854	b0728	b0729
e4p_c	-0.981959	-0.998062	-0.999655	-0.998062	-0.998062	-0.998062	-0.998062	100	G6PDH2r	TALA						b1852	b2464	b0008
e4p_c	-0.986806	-0.998062	-0.999787	-0.998062	-0.998062	-0.998062	-0.998062	100	ACALD	GND	TALA					b0351	b1241	b2029	b2464	b0008
e4p_c	-0.983444	-0.999838	-0.999683	-0.999916	-0.998062	-0.999864	-0.998062	100	ATPS4r	G6PDH2r	SUCOAS	TALA				b3733	b3739	b3735	b3734	b3738	b3736	b3732	b3737	b3731	b1852	b0728	b0729	b2464	b0008
e4p_c	-0.994915	-0.998917	-0.999886	-0.998917	-0.998917	-0.998062	-0.998062	100	ALCD2x	G6PDH2r	LDH_D	PFL	TALA			b1241	b0356	b1478	b1852	b2133	b1380	b0903	b3952	b3114	b0902	b2579	b3951	b2464	b0008
e4p_c	-1.97449	-1.99589	-1.9992	-1.99589	-1.99589	-1.98486	-1.98486	100	ALCD2x	LDH_D	ME2	PFL	THD2	TKT2		b1241	b0356	b1478	b2133	b1380	b2463	b1602	b1603	b0903	b3952	b3114	b0902	b2579	b3951	b2465	b2935
e4p_c	-1.97562	-1.99589	-1.99933	-1.99589	-1.99589	-1.98486	-1.98486	100	ACALD	GLUDy	LDH_D	ME2	PFL	THD2	TKT2	b0351	b1241	b1761	b2133	b1380	b2463	b1602	b1603	b0903	b3952	b3114	b0902	b2579	b3951	b2465	b2935
etoh_c	-0.835308	-0.805154	-1.91196	-1.97483	-2	-2	-2	100	ATPS4r							b3733	b3739	b3735	b3734	b3738	b3736	b3732	b3737	b3731
etoh_c	-0.773035	-0.709072	-0.840276	-1.97483	-2	-2	-2	6.66667	ATPS4r	MDH						b3733	b3739	b3735	b3734	b3738	b3736	b3732	b3737	b3731	b3236
etoh_c	0.320591	0.495213	0.312656	-1.97483	-2	-2	-2	0	ATPS4r	LDH_D	MDH					b3733	b3739	b3735	b3734	b3738	b3736	b3732	b3737	b3731	b2133	b1380	b3236
etoh_c	0.390873	0.464684	0.224699	-1.94278	-2	-2	-2	0	ATPS4r	FRD7	LDH_D	PYK				b3733	b3739	b3735	b3734	b3738	b3736	b3732	b3737	b3731	b4151	b4152	b4154	b4153	b2133	b1380	b1676	b1854
etoh_c	0.522442	0.464684	0.256343	-1.9325	-2	-2	-2	0	ATPS4r	LDH_D	NADH16	PTAr	PYK			b3733	b3739	b3735	b3734	b3738	b3736	b3732	b3737	b3731	b2133	b1380	b2280	b2278	b2281	b2288	b2282	b2286	b2283	b2277	b2287	b2284	b2279	b2276	b2285	b2297	b2458	b1676	b1854
etoh_c	0.530313	0.495213	0.272636	-1.9325	-2	-2	-2	0	ATPS4r	FRD7	LDH_D	ME2	PTAr	PYK		b3733	b3739	b3735	b3734	b3738	b3736	b3732	b3737	b3731	b4151	b4152	b4154	b4153	b2133	b1380	b2463	b2297	b2458	b1676	b1854
etoh_c	0.542702	0.629942	0.274142	-1.9325	-2	-2	-2	0	ATPS4r	FRD7	GND	LDH_D	ME2	PTAr	PYK	b3733	b3739	b3735	b3734	b3738	b3736	b3732	b3737	b3731	b4151	b4152	b4154	b4153	b2029	b2133	b1380	b2463	b2297	b2458	b1676	b1854
for_c	-0.851878	-0.925311	-0.84532	-0.925311	-0.925311	-0.922693	-0.923454	80	PDH							b0116	b0115	b0114
for_c	-0.851574	-0.79049	-1.94089	-0.79049	-0.79049	-2	-2	46.6667	MDH	THD2						b3236	b1602	b1603
for_c	0.701208	0.235117	-1.91798	0.237175	0.237175	-2	-2	0	ALCD2x	FRD7	LDH_D					b1241	b0356	b1478	b4151	b4152	b4154	b4153	b2133	b1380
for_c	0.7334	0.237175	-1.92495	0.301781	0.235117	-1.99852	-2	0	ALCD2x	FRD7	LDH_D	THD2				b1241	b0356	b1478	b4151	b4152	b4154	b4153	b2133	b1380	b1602	b1603
for_c	0.744029	0.237175	-1.92383	0.326395	0.235117	-1.9986	-2	0	ALCD2x	FRD7	GLUDy	LDH_D	THD2			b1241	b0356	b1478	b4151	b4152	b4154	b4153	b1761	b2133	b1380	b1602	b1603
for_c	0.744029	0.299711	-0.752413	0.326395	0.299711	-0.93007	-0.922693	0	ALCD2x	FRD7	GLUDy	LDH_D	PDH	THD2		b1241	b0116	b0356	b1478	b4151	b4152	b4154	b4153	b1761	b2133	b1380	b1602	b1603	b0115	b0114
for_c	0.74316	0.237175	-1.8299	0.326395	0.235117	-1.9986	-2	0	ALCD2x	FRD7	GLUDy	LDH_D	PTAr	SUCOAS	THD2	b1241	b0356	b1478	b4151	b4152	b4154	b4153	b1761	b2133	b1380	b1602	b1603	b2297	b2458	b0728	b0729
lac__D_c	0.546619	-2	-2	-2	-2	-2	-2	0	ACALD	FRD7						b0351	b1241	b4151	b4152	b4154	b4153
lac__D_c	0.831195	-2	-2	-2	-2	-2	-2	0	ACALD	FRD7	PYK					b0351	b1241	b4151	b4152	b4154	b4153	b1676	b1854
lac__D_c	0.850005	-2	-2	-2	-2	-2	-2	0	ACALD	FRD7	ME2	PYK				b0351	b1241	b4151	b4152	b4154	b4153	b2463	b1676	b1854
lac__D_c	0.865161	-2	-2	-2	-2	-2	-2	0	ACALD	FRD7	GLUDy	ME2	PYK			b0351	b1241	b4151	b4152	b4154	b4153	b1761	b2463	b1676	b1854
lac__D_c	0.868886	-2	0.684302	-2	-2	-2	-2	0	ACALD	FRD7	GLUDy	ME2	PTAr	PYK		b0351	b1241	b4151	b4152	b4154	b4153	b1761	b2463	b2297	b2458	b1676	b1854
lac__D_c	0.86391	-2	0.69684	-2	-2	-2	-2	0	ACALD	FRD7	GLUDy	ME2	PGL	PTAr	PYK	b0351	b1241	b4151	b4152	b4154	b4153	b1761	b2463	b0767	b2297	b2458	b1676	b1854
pyr_c	0.846644	-2	0.160507	-2	-2	-2	-2	0	ACALD	ACKr	LDH_D					b0351	b1241	b3115	b1849	b2296	b2133	b1380
pyr_c	0.862008	-2	0.163612	-2	-2	-2	-2	0	ACALD	ACKr	GLUDy	LDH_D				b0351	b1241	b3115	b1849	b2296	b1761	b2133	b1380
pyr_c	0.865258	-2	0.181762	-1.99994	-2	-1.99998	-2	0	ACALD	G6PDH2r	LDH_D	PTAr	THD2			b0351	b1241	b1852	b2133	b1380	b1602	b1603	b2297	b2458
pyr_c	0.881795	-2	0.185897	-1.99967	-2	-1.9999	-2	0	ACALD	ACKr	GLUDy	LDH_D	PGL	THD2		b0351	b1241	b3115	b1849	b2296	b1761	b2133	b1380	b1602	b1603	b0767
pyr_c	0.878195	-2	0.196585	-2	-2	-1.99988	-2	0	ACALD	GLUDy	LDH_D	PFL	PGL	PTAr	THD2	b0351	b1241	b1761	b2133	b1380	b1602	b1603	b0903	b3952	b3114	b0902	b2579	b3951	b0767	b2297	b2458
r5p_c	-1.94004	-1.97826	-1.99733	-1.97826	-1.97826	-1.95936	-1.95936	100	ALCD2x	LDH_D	ME2	PFL	THD2	TKT1		b1241	b0356	b1478	b2133	b1380	b2463	b1602	b1603	b0903	b3952	b3114	b0902	b2579	b3951	b2465	b2935
r5p_c	-1.94004	-1.97826	-1.99733	-1.97826	-1.97826	-1.95936	-1.95936	100	ACALD	GLUSy	LDH_D	ME2	PFL	TALA	THD2	b0351	b1241	b3213	b3212	b2133	b1380	b2463	b1602	b1603	b0903	b3952	b3114	b0902	b2579	b3951	b2464	b0008
ru5p__D_c	-0.992251	-0.969187	-0.993657	-0.969187	-0.969187	-0.969187	-0.969187	86.6667	RPI							b2914	b4090
ru5p__D_c	-0.986859	-0.980668	-0.996114	-0.980668	-0.980668	-0.969187	-0.969187	86.6667	PFL	RPI						b0903	b3952	b3114	b0902	b2579	b3951	b2914	b4090
ru5p__D_c	-0.978581	-0.980187	-0.993657	-0.980187	-0.980187	-0.980187	-0.980187	86.6667	ADK1	NADTRHD	RPI					b0474	b3962	b1602	b1603	b2914	b4090
ru5p__D_c	-0.964955	-0.996617	-0.997538	-0.999145	-0.969187	-0.998095	-0.969187	86.6667	ATPS4r	NADTRHD	PYK	RPI				b3733	b3739	b3735	b3734	b3738	b3736	b3732	b3737	b3731	b3962	b1602	b1603	b1676	b1854	b2914	b4090
ru5p__D_c	-0.990013	-0.998942	-0.996318	-0.999221	-0.969187	-0.999221	-0.969187	86.6667	ACKr	ATPS4r	LDH_D	MDH	RPI			b3115	b1849	b2296	b3733	b3739	b3735	b3734	b3738	b3736	b3732	b3737	b3731	b2133	b1380	b3236	b2914	b4090
ru5p__D_c	-1.94004	-1.97826	-1.99733	-1.97826	-1.97826	-1.95936	-1.95936	100	ALCD2x	LDH_D	ME2	PFL	TALA	THD2		b1241	b0356	b1478	b2133	b1380	b2463	b1602	b1603	b0903	b3952	b3114	b0902	b2579	b3951	b2464	b0008
ru5p__D_c	-1.94004	-1.97826	-1.99839	-1.97826	-1.97826	-1.95936	-1.95936	100	ACALD	LDH_D	ME2	PFL	PYK	THD2	TKT1	b0351	b1241	b2133	b1380	b2463	b1602	b1603	b0903	b3952	b3114	b0902	b2579	b3951	b1676	b1854	b2465	b2935
s7p_c	0.726662	-2	0.613179	-2	-2	-2	-2	0	MDH	PYK						b3236	b1676	b1854
s7p_c	0.758835	0.00249579	0.623746	0.00249579	0.00249579	-0.999939	-0.999939	0	G6PDH2r	MDH	PYK					b1852	b3236	b1676	b1854
s7p_c	0.749591	0.00249579	0.664671	0.00249579	0.00249579	-0.999939	-0.999939	0	GLUDy	MDH	PGL	PYK				b1761	b3236	b0767	b1676	b1854
s7p_c	0.749591	0.00249579	0.664671	0.00249579	0.00249579	-0.999939	-0.999939	0	G6PDH2r	GLUDy	MDH	ME2	PYK			b1852	b1761	b3236	b2463	b1676	b1854
s7p_c	0.749591	0.00249579	0.664671	0.00249579	0.00249579	-0.999939	-0.999939	0	FRD7	G6PDH2r	GLUDy	MDH	ME2	PYK		b4151	b4152	b4154	b4153	b1852	b1761	b3236	b2463	b1676	b1854
s7p_c	0.749591	0.00249579	0.664671	0.00249579	0.00249579	-0.999939	-0.999939	0	FUM	GLUDy	LDH_D	MDH	PGL	PYK		b1611	b4122	b1612	b1761	b2133	b1380	b3236	b0767	b1676	b1854
succ_c	-0.996215	-0.956363	-2	-0.956363	-0.956363	-2	-2	100	PFL							b0903	b3952	b3114	b0902	b2579	b3951
succ_c	0.315226	-2	-2	-2	-2	-2	-2	0	ACALD	LDH_D						b0351	b1241	b2133	b1380
succ_c	0.487606	0.153465	-2	0.153465	0.153465	-2	-2	0	ALCD2x	LDH_D	PFL					b1241	b0356	b1478	b2133	b1380	b0903	b3952	b3114	b0902	b2579	b3951
succ_c	0.537206	0.153465	-2	0.153465	0.153465	-2	-2	0	ACALD	LDH_D	PFL	THD2				b0351	b1241	b2133	b1380	b1602	b1603	b0903	b3952	b3114	b0902	b2579	b3951
succ_c	0.534668	0.153465	-2	0.153465	0.153465	-2	-2	0	ACALD	LDH_D	PFL	PGL	THD2			b0351	b1241	b2133	b1380	b1602	b1603	b0903	b3952	b3114	b0902	b2579	b3951	b0767
succ_c	0.532453	0.153465	-2	0.153465	0.153465	-2	-2	0	ACALD	GLUDy	GND	LDH_D	PFL	THD2		b0351	b1241	b1761	b2029	b2133	b1380	b1602	b1603	b0903	b3952	b3114	b0902	b2579	b3951
succ_c	0.532453	0.153465	-2	0.153465	0.153465	-2	-2	0	ACALD	ALCD2x	G6PDH2r	GLUDy	LDH_D	PFL	THD2	b0351	b1241	b0356	b1478	b1852	b1761	b2133	b1380	b1602	b1603	b0903	b3952	b3114	b0902	b2579	b3951
xu5p__D_c	-0.992251	-0.969187	-0.993657	-0.969187	-0.969187	-0.969187	-0.969187	86.6667	RPI							b2914	b4090
xu5p__D_c	-0.985303	-0.969187	-0.996939	-0.969187	-0.969187	-0.969187	-0.969187	86.6667	PYK	RPI						b1676	b1854	b2914	b4090
xu5p__D_c	-0.980694	-0.980668	-0.99819	-0.980668	-0.980668	-0.969187	-0.969187	86.6667	PFL	PYK	RPI					b0903	b3952	b3114	b0902	b2579	b3951	b1676	b1854	b2914	b4090
xu5p__D_c	-0.97405	-0.969187	-0.996771	-0.969187	-0.969187	-0.969187	-0.969187	86.6667	ACALD	LDH_D	RPI	THD2				b0351	b1241	b2133	b1380	b1602	b1603	b2914	b4090
xu5p__D_c	-0.919742	-0.971401	-0.993657	-0.971401	-0.971401	-0.969187	-0.969187	86.6667	G6PDH2r	GLUSy	LDH_D	PDH	RPE			b0116	b1852	b3213	b3212	b2133	b1380	b0115	b0114	b4301	b3386
xu5p__D_c	-1.94004	-1.97826	-1.99733	-1.97826	-1.97826	-1.95936	-1.95936	100	ALCD2x	LDH_D	ME2	PFL	TALA	THD2		b1241	b0356	b1478	b2133	b1380	b2463	b1602	b1603	b0903	b3952	b3114	b0902	b2579	b3951	b2464	b0008
xu5p__D_c	-1.94004	-1.97826	-1.99733	-1.97826	-1.97826	-1.95936	-1.95936	100	ACALD	GLUSy	LDH_D	ME2	PFL	TALA	THD2	b0351	b1241	b3213	b3212	b2133	b1380	b2463	b1602	b1603	b0903	b3952	b3114	b0902	b2579	b3951	b2464	b0008
																b0116	b0115	b0114
																b2280	b2278	b2281	b2288	b2282	b2286	b2283	b2277	b2287	b2284	b2279	b2276	b2285	b3956
																b0116	b3733	b3739	b3735	b3734	b3738	b3736	b3732	b3737	b3731	b2280	b2278	b2281	b2288	b2282	b2286	b2283	b2277	b2287	b2284	b2279	b2276	b2285	b0115	b0114
																b0116	b3733	b3739	b3735	b3734	b3738	b3736	b3732	b3737	b3731	b2280	b2278	b2281	b2288	b2282	b2286	b2283	b2277	b2287	b2284	b2279	b2276	b2285	b0115	b0114	b3956
																b0116	b3733	b3739	b3735	b3734	b3738	b3736	b3732	b3737	b3731	b2280	b2278	b2281	b2288	b2282	b2286	b2283	b2277	b2287	b2284	b2279	b2276	b2285	b0115	b0114	b3956	b2465	b2935
																b0116	b3733	b3739	b3735	b3734	b3738	b3736	b3732	b3737	b3731	b1761	b2280	b2278	b2281	b2288	b2282	b2286	b2283	b2277	b2287	b2284	b2279	b2276	b2285	b0115	b0114	b3956	b2465	b2935
																b0116	b3733	b3739	b3735	b3734	b3738	b3736	b3732	b3737	b3731	b2463	b2280	b2278	b2281	b2288	b2282	b2286	b2283	b2277	b2287	b2284	b2279	b2276	b2285	b0115	b0114	b3956	b2297	b2458	b2465	b2935
																b3733	b3739	b3735	b3734	b3738	b3736	b3732	b3737	b3731	b4151	b4152	b4154	b4153	b1479	b2463	b1676	b1854
																b3733	b3739	b3735	b3734	b3738	b3736	b3732	b3737	b3731	b4151	b4152	b4154	b4153	b1761	b1479	b3962	b1602	b1603	b1676	b1854
																b3115	b1849	b2296	b3733	b3739	b3735	b3734	b3738	b3736	b3732	b3737	b3731	b4151	b4152	b4154	b4153	b1761	b1479	b3962	b1602	b1603	b1676	b1854
																b1852	b3956	b1676	b1854
																b1852	b1602	b1603	b3956	b1676	b1854
																b3733	b3739	b3735	b3734	b3738	b3736	b3732	b3737	b3731	b1761	b3236	b1676	b1854	b0728	b0729
																b3733	b3739	b3735	b3734	b3738	b3736	b3732	b3737	b3731	b1761	b3236	b1479	b3962	b1602	b1603	b1676	b1854
																b3733	b3739	b3735	b3734	b3738	b3736	b3732	b3737	b3731	b4151	b4152	b4154	b4153	b1761	b1479	b2463	b3962	b1602	b1603	b1676	b1854
																b3733	b3739	b3735	b3734	b3738	b3736	b3732	b3737	b3731	b3956	b1676	b1854
																b3733	b3739	b3735	b3734	b3738	b3736	b3732	b3737	b3731	b1852	b3956	b1676	b1854
																b3733	b3739	b3735	b3734	b3738	b3736	b3732	b3737	b3731	b1852	b1761	b3956	b1676	b1854
																b3733	b3739	b3735	b3734	b3738	b3736	b3732	b3737	b3731	b1852	b1602	b1603	b3956	b1676	b1854	b0728	b0729
																b0116	b0727	b0726	b3733	b3739	b3735	b3734	b3738	b3736	b3732	b3737	b3731	b1761	b1602	b1603	b3956	b1676	b1854	b4301	b3386
																b3733	b3739	b3735	b3734	b3738	b3736	b3732	b3737	b3731	b4151	b4152	b4154	b4153	b1479	b3962	b1602	b1603	b1676	b1854
																b3115	b1849	b2296	b3733	b3739	b3735	b3734	b3738	b3736	b3732	b3737	b3731	b1611	b4122	b1612	b1479	b3962	b1602	b1603	b1676	b1854
																b3115	b1849	b2296	b3733	b3739	b3735	b3734	b3738	b3736	b3732	b3737	b3731	b4151	b4152	b4154	b4153	b1479	b3962	b1602	b1603	b1676	b1854	b2465	b2935
																b1852	b4014	b2976	b3236	b1676	b1854	b0728	b0729
																b3733	b3739	b3735	b3734	b3738	b3736	b3732	b3737	b3731	b4151	b4152	b4154	b4153	b1761	b1479	b3962	b1602	b1603	b1676	b1854
																b3733	b3739	b3735	b3734	b3738	b3736	b3732	b3737	b3731	b4151	b4152	b4154	b4153	b1761	b1479	b3962	b1602	b1603	b1676	b1854	b2465	b2935
																b3733	b3739	b3735	b3734	b3738	b3736	b3732	b3737	b3731	b4151	b4152	b4154	b4153	b1761	b1479	b3962	b1602	b1603	b1676	b1854
																b3733	b3739	b3735	b3734	b3738	b3736	b3732	b3737	b3731	b4151	b4152	b4154	b4153	b1761	b1479	b3962	b1602	b1603	b1676	b1854	b2465	b2935
																b0351	b1241	b2280	b2278	b2281	b2288	b2282	b2286	b2283	b2277	b2287	b2284	b2279	b2276	b2285
																b0351	b1241	b2280	b2278	b2281	b2288	b2282	b2286	b2283	b2277	b2287	b2284	b2279	b2276	b2285	b1602	b1603
																b0351	b1241	b1761	b2280	b2278	b2281	b2288	b2282	b2286	b2283	b2277	b2287	b2284	b2279	b2276	b2285	b1602	b1603
																b0351	b1241	b1761	b2280	b2278	b2281	b2288	b2282	b2286	b2283	b2277	b2287	b2284	b2279	b2276	b2285	b1602	b1603	b2297	b2458
																b0351	b1241	b1852	b1761	b2280	b2278	b2281	b2288	b2282	b2286	b2283	b2277	b2287	b2284	b2279	b2276	b2285	b1602	b1603	b2297	b2458
																b0351	b1241	b0356	b1478	b0734	b0978	b0733	b0979	b4151	b4152	b4154	b4153	b1761	b1602	b1603	b2297	b2458
																b3733	b3739	b3735	b3734	b3738	b3736	b3732	b3737	b3731	b4151	b4152	b4154	b4153	b1479	b2463	b1676	b1854
																b3733	b3739	b3735	b3734	b3738	b3736	b3732	b3737	b3731	b1611	b4122	b1612	b1761	b1479	b3962	b1602	b1603	b1676	b1854
																b3115	b1849	b2296	b3733	b3739	b3735	b3734	b3738	b3736	b3732	b3737	b3731	b4151	b4152	b4154	b4153	b1761	b1479	b3962	b1602	b1603	b1676	b1854
																b3733	b3739	b3735	b3734	b3738	b3736	b3732	b3737	b3731	b3236	b1676	b1854
																b3733	b3739	b3735	b3734	b3738	b3736	b3732	b3737	b3731	b3236	b4025	b1676	b1854
																b3115	b1849	b2296	b3733	b3739	b3735	b3734	b3738	b3736	b3732	b3737	b3731	b3236	b0903	b3952	b3114	b0902	b2579	b3951	b1676	b1854
																b3115	b1849	b2296	b3733	b3739	b3735	b3734	b3738	b3736	b3732	b3737	b3731	b1761	b3236	b0903	b3952	b3114	b0902	b2579	b3951	b1676	b1854
																b3115	b1849	b2296	b3733	b3739	b3735	b3734	b3738	b3736	b3732	b3737	b3731	b4151	b4152	b4154	b4153	b1761	b1479	b3962	b1602	b1603	b1676	b1854
																b3733	b3739	b3735	b3734	b3738	b3736	b3732	b3737	b3731	b3956	b1676	b1854
																b3733	b3739	b3735	b3734	b3738	b3736	b3732	b3737	b3731	b3956	b2297	b2458	b1676	b1854
																b3733	b3739	b3735	b3734	b3738	b3736	b3732	b3737	b3731	b0903	b3952	b3114	b0902	b2579	b3951	b3956	b2297	b2458	b1676	b1854
																b3733	b3739	b3735	b3734	b3738	b3736	b3732	b3737	b3731	b0903	b3952	b3114	b0902	b2579	b3951	b3956	b2297	b2458	b1676	b1854	b2464	b0008
																b0351	b1241	b3733	b3739	b3735	b3734	b3738	b3736	b3732	b3737	b3731	b3962	b1602	b1603	b0903	b3952	b3114	b0902	b2579	b3951	b3956	b2297	b2458	b1676	b1854
																b0351	b1241	b3115	b1849	b2296	b3733	b3739	b3735	b3734	b3738	b3736	b3732	b3737	b3731	b2133	b1380	b4014	b2976
																b0351	b1241	b3733	b3739	b3735	b3734	b3738	b3736	b3732	b3737	b3731	b2133	b1380	b0903	b3952	b3114	b0902	b2579	b3951	b3956	b2297	b2458
																b0351	b1241	b3115	b1849	b2296	b3733	b3739	b3735	b3734	b3738	b3736	b3732	b3737	b3731	b1761	b2133	b1380	b4014	b2976	b3962	b1602	b1603
																b3733	b3739	b3735	b3734	b3738	b3736	b3732	b3737	b3731	b3956	b1676	b1854
																b3733	b3739	b3735	b3734	b3738	b3736	b3732	b3737	b3731	b1852	b3956	b1676	b1854
																b3733	b3739	b3735	b3734	b3738	b3736	b3732	b3737	b3731	b1852	b1761	b3956	b1676	b1854
																b3733	b3739	b3735	b3734	b3738	b3736	b3732	b3737	b3731	b1852	b1761	b0903	b3952	b3114	b0902	b2579	b3951	b3956	b1676	b1854
																b0116	b3733	b3739	b3735	b3734	b3738	b3736	b3732	b3737	b3731	b1761	b1479	b0115	b0114	b0767	b3956	b1676	b1854
																b2914	b4090
																b0734	b0978	b0733	b0979	b2914	b4090
																b3733	b3739	b3735	b3734	b3738	b3736	b3732	b3737	b3731	b3956	b1676	b1854
																b3733	b3739	b3735	b3734	b3738	b3736	b3732	b3737	b3731	b1852	b3956	b1676	b1854
																b3733	b3739	b3735	b3734	b3738	b3736	b3732	b3737	b3731	b1761	b2029	b3956	b1676	b1854
																b3733	b3739	b3735	b3734	b3738	b3736	b3732	b3737	b3731	b1761	b0903	b3952	b3114	b0902	b2579	b3951	b0767	b3956	b1676	b1854
																b0351	b1241	b3733	b3739	b3735	b3734	b3738	b3736	b3732	b3737	b3731	b1852	b1761	b3956	b1676	b1854	b0728	b0729
																b4025	b2464	b0008
																b1611	b4122	b1612	b4025	b2464	b0008
																b3733	b3739	b3735	b3734	b3738	b3736	b3732	b3737	b3731	b1852	b3956	b1676	b1854
																b3733	b3739	b3735	b3734	b3738	b3736	b3732	b3737	b3731	b1761	b2029	b3956	b1676	b1854
																b3733	b3739	b3735	b3734	b3738	b3736	b3732	b3737	b3731	b1852	b1602	b1603	b3956	b1676	b1854	b0728	b0729
																b3733	b3739	b3735	b3734	b3738	b3736	b3732	b3737	b3731	b1761	b2029	b1602	b1603	b3956	b1676	b1854	b0728	b0729
																b0734	b0978	b0733	b0979	b0903	b3952	b3114	b0902	b2579	b3951
																b0351	b1241	b0734	b0978	b0733	b0979	b2133	b1380
																b0351	b1241	b0734	b0978	b0733	b0979	b2133	b1380	b1602	b1603
																b0351	b1241	b0734	b0978	b0733	b0979	b2133	b1380	b2463	b1602	b1603
																b0351	b1241	b0734	b0978	b0733	b0979	b1761	b2133	b1380	b2463	b1602	b1603
																b0351	b1241	b0734	b0978	b0733	b0979	b1761	b2133	b1380	b2463	b1602	b1603	b0728	b0729
																b2914	b4090
																b2280	b2278	b2281	b2288	b2282	b2286	b2283	b2277	b2287	b2284	b2279	b2276	b2285	b2914	b4090
																b3733	b3739	b3735	b3734	b3738	b3736	b3732	b3737	b3731	b3956	b1676	b1854
																b3733	b3739	b3735	b3734	b3738	b3736	b3732	b3737	b3731	b1852	b3956	b1676	b1854
																b3733	b3739	b3735	b3734	b3738	b3736	b3732	b3737	b3731	b1852	b1761	b3956	b1676	b1854
																b3733	b3739	b3735	b3734	b3738	b3736	b3732	b3737	b3731	b1852	b1761	b1602	b1603	b3956	b1676	b1854
																b3733	b3739	b3735	b3734	b3738	b3736	b3732	b3737	b3731	b1761	b2029	b3962	b1602	b1603	b3956	b1676	b1854	b0728	b0729
